# Supplementary material for: Intrafollicular Retinoic Acid Signaling Is Important for Luteinizing Hormone-Induced Oocyte Meiotic Resumption
Source: Genes (Basel). 2023 Apr 20;14(4):946. doi: 10.3390/genes14040946 (PMC10137601; doi:10.3390/genes14040946)
Supplement: Supplementary file 1 [file genes-14-00946-s001.zip]

Archive with 1 entries (1 files):
- genes-2281111-supplementary.pdf
